# Supplementary material for: Relationships between objective structured clinical examination, computer-based testing, and clinical clerkship performance in Japanese medical students
Source: PLoS One. 2020 Mar 26;15(3):e0230792. doi: 10.1371/journal.pone.0230792 (PMC7098585; doi:10.1371/journal.pone.0230792)
Supplement: S1 Data — (XLSX) [file pone.0230792.s001.xlsx]

## Sheet: OSCE and CC
Medical Interview	Head and Neck	Chest	Abdomen	Neurological	Emergency	Basic Skill	Average	CC	CBT		Medical Interview	Head and Neck	Chest	Abdomen	Neurological	Emergency	Basic Skill	Average	CBT
57.3171	96.2963	53.7037	92	75.8065	89.7059	85.2941	78.5891	76.7083	63	R	0.2745	0.0593	0.329	0.1663	0.1575	0.1239	0.1607	0.3757	0.3461
74.3902	85.1852	70.3704	96	79.0323	100	85.2941	84.3246	79.2917	84	co-efficient	0.0754	0.0035	0.1082	0.0277	0.0248	0.0154	0.0258	0.1412	0.1198
84.1463	87.037	77.7778	92	77.4194	91.1765	76.4706	83.7182	78.25	69	P	0.001205	0.57021	0.001205	0.109169	0.129502	0.234136	0.1217	0.00019	0.000633
80.4878	85.1852	83.3333	92	100	82.3529	79.4118	86.1101	79.625	80
75.6098	94.4444	92.5926	92	82.2581	85.2941	79.4118	85.9444	81.2917	92	N=94
82.9268	98.1481	88.8889	90	93.5484	91.1765	76.4706	88.737	74.75	75
85.3659	100	96.2963	94	80.6452	92.6471	73.5294	88.9263	81.8333	93					84.9019
84.1463	100	90.7407	94	90.3226	88.2353	79.4118	89.551	79.75	92
86.5854	96.2963	92.5926	96	90.3226	94.1176	70.5882	89.5004	78.3333	81
79.2683	92.5926	81.4815	94	88.7097	100	85.2941	88.7637	79.0833	72
81.7073	92.5926	81.4815	98	83.871	100	88.2353	89.4125	78.875	81
60.9756	85.1852	87.037	98	85.4839	98.5294	85.2941	85.7865	78	84
86.5854	92.5926	66.6667	94	87.0968	98.5294	85.2941	87.2521	80.2083	94
73.1707	92.5926	88.8889	96	85.4839	92.6471	82.3529	87.3052	77.3333	77
84.1463	94.4444	83.3333	98	88.7097	98.5294	85.2941	90.351	78.8333	91
60	94.4444	87.037	84	98.3871	97.0588	67.6471	84.0821	83.1667	90
79.2683	98.1481	81.4815	80	95.1613	83.8235	85.2941	86.1681	81.0417	83
67.0732	96.2963	68.5185	92	85.4839	85.2941	88.2353	83.2716	76.4583	82
70.7317	100	79.6296	84	98.3871	95.5882	79.4118	86.8212	76.4167	85
70.7317	98.1481	87.037	94	96.7742	94.1176	82.3529	89.0231	79.6667	83
65.8537	100	61.1111	80	91.9355	89.7059	88.2353	82.4059	78.4583	78
79.2683	96.2963	72.2222	100	88.7097	98.5294	88.2353	89.0373	80.7917	71
74.3902	98.1481	75.9259	98	83.871	100	76.4706	86.6866	81.125	79
89.0244	98.1481	85.1852	92	85.4839	98.5294	88.2353	90.9438	81.5833	91
63.4146	98.1481	79.6296	96	77.4194	100	88.2353	86.121	77.75	85
76.8293	98.1481	55.5556	86	88.7097	85.2941	70.5882	80.1607	74.125	80
78.0488	98.1481	66.6667	92	88.7097	82.3529	82.3529	84.0399	77.375	80
86.5854	100	94.4444	96	95.1613	89.7059	76.4706	91.1954	77.625	71
79.2683	85.1852	81.4815	98	91.9355	88.2353	85.2941	87.0571	77.9583	81
85.3659	94.4444	85.1852	88	72.5806	79.4118	82.3529	83.9058	78.8333	85
76.8293	100	90.7407	90	96.7742	89.7059	85.2941	89.9063	81.75	66
64.6341	98.1481	66.6667	96	80.6452	97.0588	85.2941	84.0639	73.5	88
98.7805	98.1481	75.9259	90	80.6452	100	85.2941	89.8277	76.2083	66
65.8537	92.5926	68.5185	86	80.6452	97.0588	82.3529	81.8602	79.0833	78
64.6341	96.2963	66.6667	88	77.4194	95.5882	79.4118	81.1452	79	79
86.5854	90.7407	75.9259	94	85.4839	100	73.5294	86.6093	79.2917	74
90.2439	96.2963	90.7407	88	82.2581	98.5294	76.4706	88.9341	78.125	89
89.0244	100	88.8889	98	98.3871	94.1176	88.2353	93.8076	79.1667	87
62.1951	100	64.8148	88	91.9355	89.7059	85.2941	83.1351	75.9167	87
87.8049	98.1481	75.9259	88	98.3871	97.0588	85.2941	90.0884	81.375	85
78.0488	100	85.1852	98	93.5484	94.1176	88.2353	91.0193	79.875	78
71.9512	100	72.2222	90	85.4839	86.7647	64.7059	81.5897	76.4167	81
60	85.1852	55.5556	94	85.4839	95.5882	79.4118	79.3178	81.875	83
87.8049	98.1481	75.9259	96	91.9355	100	88.2353	91.15	78.9167	85
85.3659	96.2963	100	98	91.9355	100	76.4706	92.5812	80.375	89
86.5854	100	64.8148	98	75.8065	97.0588	79.4118	85.9539	78.9583	81
78.0488	92.5926	64.8148	98	87.0968	97.0588	88.2353	86.5496	79.5	74
87.8049	96.2963	88.8889	100	72.5806	100	82.3529	89.7034	75.7917	82
91.4634	100	90.7407	98	96.7742	95.5882	88.2353	94.4003	81.9583	73
85.3659	98.1481	79.6296	92	88.7097	92.6471	82.3529	88.4076	79.2083	77
74.3902	94.4444	85.1852	88	95.1613	88.2353	61.7647	83.883	77.7083	84
84.1463	90.7407	96.2963	94	88.7097	79.4118	88.2353	88.7914	78.375	82
78.0488	90.7407	94.4444	98	90.3226	91.1765	85.2941	89.7182	77.5	74
82.9268	88.8889	92.5926	92	69.3548	82.3529	88.2353	85.1931	81.75	90
96.3415	92.5926	85.1852	96	91.9355	80.8824	88.2353	90.1675	76.7917	81
91.4634	96.2963	90.7407	92	100	79.4118	85.2941	90.7438	78.7083	79
74.3902	92.5926	88.8889	98	91.9355	83.8235	85.2941	87.8464	74.4167	88
79.2683	74.0741	79.6296	100	85.4839	86.7647	82.3529	83.9391	77.8333	75
89.0244	87.037	75.9259	92	100	75	82.3529	85.9058	78.5833	67
93.9024	92.5926	90.7407	100	96.7742	89.7059	88.2353	93.1359	82.4583	89
85.3659	94.4444	79.6296	100	93.5484	89.7059	85.2941	89.7126	77.3333	73
80.4878	85.1852	92.5926	98	100	82.3529	85.2941	89.1304	78.125	77
85.3659	92.5926	90.7407	100	93.5484	75	85.2941	88.9345	78.375	72
80.4878	92.5926	77.7778	96	98.3871	86.7647	85.2941	88.1863	79.4583	80
86.5854	94.4444	79.6296	98	100	89.7059	79.4118	89.6824	78.375	75
91.4634	96.2963	98.1481	100	96.7742	97.0588	88.2353	95.4252	80.125	84
84.1463	83.3333	75.9259	100	96.7742	82.3529	82.3529	86.4122	79.2083	89
90.2439	90.7407	83.3333	100	96.7742	94.1176	76.4706	90.2401	79.875	67
67.0732	81.4815	64.8148	100	98.3871	85.2941	67.6471	80.6711	76.625	84
75.6098	90.7407	88.8889	100	98.3871	97.0588	73.5294	89.1735	77.5417	75
84.1463	92.5926	83.3333	100	98.3871	85.2941	85.2941	89.8639	81.7917	94
87.8049	87.037	94.4444	92	91.9355	94.1176	73.5294	88.6956	77.375	66
84.1463	92.5926	92.5926	92	98.3871	79.4118	85.2941	89.2035	75.2083	68
86.5854	79.6296	94.4444	94	100	92.6471	88.2353	90.7917	80.2917	81
89.0244	98.1481	90.7407	96	96.7742	88.2353	88.2353	92.4512	83.9583	94
91.4634	87.037	98.1481	100	98.3871	89.7059	88.2353	93.2824	79.7917	79
87.8049	94.4444	96.2963	98	98.3871	88.2353	85.2941	92.6374	80.5833	90
60.9756	70.3704	83.3333	92	93.5484	85.2941	79.4118	80.7048	78.3333	93
85.3659	88.8889	62.963	98	93.5484	91.1765	79.4118	85.622	74.4583	66
82.9268	77.7778	83.3333	100	98.3871	85.2941	82.3529	87.1532	78.875	66
87.8049	83.3333	85.1852	96	100	82.3529	88.2353	88.9874	79.9167	83
85.3659	83.3333	77.7778	100	98.3871	85.2941	88.2353	88.3419	80.625	84
64.6341	77.7778	83.3333	88	80.6452	83.8235	88.2353	80.9213	76.3333	80
92.6829	83.3333	87.037	94	96.7742	91.1765	88.2353	90.4628	78.7917	80
87.8049	90.7407	92.5926	94	100	94.1176	85.2941	92.0786	80.2917	89
100	94.4444	90.7407	96	98.3871	89.7059	79.4118	92.67	79.1667	81
79.2683	92.5926	87.037	90	96.7742	91.1765	85.2941	88.8775	77.75	75
89.0244	90.7407	98.1481	98	96.7742	92.6471	85.2941	92.9469	81.5833	87
70.7317	92.5926	70.3704	88	95.1613	94.1176	82.3529	84.7609	76.0833	75
91.4634	90.7407	77.7778	98	93.5484	89.7059	82.3529	89.0842	79.5417	81
57.3171	79.6296	61.1111	82	87.0968	80.8824	82.3529	75.77	75.0833	79
69.5122	77.7778	77.7778	92	90.3226	86.7647	79.4118	81.9381	77.625	82
81.7073	88.8889	83.3333	98	85.4839	76.4706	79.4118	84.7565	81.625	84
78.0488	88.8889	88.8889	100	100	89.7059	79.4118	89.2777	79.5833	78
80.2984	92.2183	81.8164	94.2766	90.8373	90.5507	82.3842	87.4831	78.773	80.5745
9.85169	6.62193	10.8728	4.89548	7.64322	6.60662	5.81067	3.85664	2.10801	7.527
								77.9709	80.0656
80.2984	92.2183	81.8164	94.2766	90.8373	90.5507	82.3842	87.4831
						0.1607
						0.0258
						0.121798

## Sheet: CBT and OSCE compare
Medical Interview	Head and Neck	Chest	Abdominal	Neurologica	Emergency	Basic Skill	Aberage	CBT		Medical Interview	Head and Neck	Chest	Abdominal	Neurologica	Emergency	Basic Skill	Average
57.3171	96.2963	53.7037	92	75.8065	89.7059	85.2941	78.5891	63	R	-0.0454	0.0608	0.1787	-0.0213	-0.0587	0.0443	0.04	0.0626
74.3902	85.1852	70.3704	96	79.0323	100	85.2941	84.3246	84	co		0.0037	0.0319	0.0005	0.0034	0.002	0.0016	0.0039
84.1463	87.037	77.7778	92	77.4194	91.1765	76.4706	83.7182	69	P
80.4878	85.1852	83.3333	92	100	82.3529	79.4118	86.1101	80
75.6098	94.4444	92.5926	92	82.2581	85.2941	79.4118	85.9444	92	N=94
82.9268	98.1481	88.8889	90	93.5484	91.1765	76.4706	88.737	75
85.3659	100	96.2963	94	80.6452	92.6471	73.5294	88.9263	93	correlation with CBT	Medical Interview	Head and Neck	Chest	Abdominal	Neurologica	Emergency	Basic Skill	Average
84.1463	100	90.7407	94	90.3226	88.2353	79.4118	89.551	92	R	-0.0454	0.0608	0.1787	-0.0213	-0.0587	0.0443	0.04	0.0626
86.5854	96.2963	92.5926	96	90.3226	94.1176	70.5882	89.5004	81	co	0.021	0.0037	0.0319	0.0005	0.0034	0.002	0.0016	0.0039
79.2683	92.5926	81.4815	94	88.7097	100	85.2941	88.7637	72	P	0.666707	0.560479	0.084838	0.840776	0.578707	0.671591	0.701884	0.548908
81.7073	92.5926	81.4815	98	83.871	100	88.2353	89.4125	81
60.9756	85.1852	87.037	98	85.4839	98.5294	85.2941	85.7865	84
86.5854	92.5926	66.6667	94	87.0968	98.5294	85.2941	87.2521	94
73.1707	92.5926	88.8889	96	85.4839	92.6471	82.3529	87.3052	77
84.1463	94.4444	83.3333	98	88.7097	98.5294	85.2941	90.351	91
60	94.4444	87.037	84	98.3871	97.0588	67.6471	84.0821	90					0.0021
79.2683	98.1481	81.4815	80	95.1613	83.8235	85.2941	86.1681	83
67.0732	96.2963	68.5185	92	85.4839	85.2941	88.2353	83.2716	82
70.7317	100	79.6296	84	98.3871	95.5882	79.4118	86.8212	85
70.7317	98.1481	87.037	94	96.7742	94.1176	82.3529	89.0231	83
65.8537	100	61.1111	80	91.9355	89.7059	88.2353	82.4059	78
79.2683	96.2963	72.2222	100	88.7097	98.5294	88.2353	89.0373	71
74.3902	98.1481	75.9259	98	83.871	100	76.4706	86.6866	79
89.0244	98.1481	85.1852	92	85.4839	98.5294	88.2353	90.9438	91
63.4146	98.1481	79.6296	96	77.4194	100	88.2353	86.121	85
76.8293	98.1481	55.5556	86	88.7097	85.2941	70.5882	80.1607	80
78.0488	98.1481	66.6667	92	88.7097	82.3529	82.3529	84.0399	80
86.5854	100	94.4444	96	95.1613	89.7059	76.4706	91.1954	71
79.2683	85.1852	81.4815	98	91.9355	88.2353	85.2941	87.0571	81
85.3659	94.4444	85.1852	88	72.5806	79.4118	82.3529	83.9058	85
76.8293	100	90.7407	90	96.7742	89.7059	85.2941	89.9063	66
64.6341	98.1481	66.6667	96	80.6452	97.0588	85.2941	84.0639	88
98.7805	98.1481	75.9259	90	80.6452	100	85.2941	89.8277	66
65.8537	92.5926	68.5185	86	80.6452	97.0588	82.3529	81.8602	78
64.6341	96.2963	66.6667	88	77.4194	95.5882	79.4118	81.1452	79
86.5854	90.7407	75.9259	94	85.4839	100	73.5294	86.6093	74
90.2439	96.2963	90.7407	88	82.2581	98.5294	76.4706	88.9341	89
89.0244	100	88.8889	98	98.3871	94.1176	88.2353	93.8076	87
62.1951	100	64.8148	88	91.9355	89.7059	85.2941	83.1351	87
87.8049	98.1481	75.9259	88	98.3871	97.0588	85.2941	90.0884	85
78.0488	100	85.1852	98	93.5484	94.1176	88.2353	91.0193	78
71.9512	100	72.2222	90	85.4839	86.7647	64.7059	81.5897	81
60	85.1852	55.5556	94	85.4839	95.5882	79.4118	79.3178	83
87.8049	98.1481	75.9259	96	91.9355	100	88.2353	91.15	85
85.3659	96.2963	100	98	91.9355	100	76.4706	92.5812	89
86.5854	100	64.8148	98	75.8065	97.0588	79.4118	85.9539	81
78.0488	92.5926	64.8148	98	87.0968	97.0588	88.2353	86.5496	74
87.8049	96.2963	88.8889	100	72.5806	100	82.3529	89.7034	82
91.4634	100	90.7407	98	96.7742	95.5882	88.2353	94.4003	73
85.3659	98.1481	79.6296	92	88.7097	92.6471	82.3529	88.4076	77
74.3902	94.4444	85.1852	88	95.1613	88.2353	61.7647	83.883	84
84.1463	90.7407	96.2963	94	88.7097	79.4118	88.2353	88.7914	82
78.0488	90.7407	94.4444	98	90.3226	91.1765	85.2941	89.7182	74
82.9268	88.8889	92.5926	92	69.3548	82.3529	88.2353	85.1931	90
96.3415	92.5926	85.1852	96	91.9355	80.8824	88.2353	90.1675	81
91.4634	96.2963	90.7407	92	100	79.4118	85.2941	90.7438	79
74.3902	92.5926	88.8889	98	91.9355	83.8235	85.2941	87.8464	88
79.2683	74.0741	79.6296	100	85.4839	86.7647	82.3529	83.9391	75
89.0244	87.037	75.9259	92	100	75	82.3529	85.9058	67
93.9024	92.5926	90.7407	100	96.7742	89.7059	88.2353	93.1359	89
85.3659	94.4444	79.6296	100	93.5484	89.7059	85.2941	89.7126	73
80.4878	85.1852	92.5926	98	100	82.3529	85.2941	89.1304	77
85.3659	92.5926	90.7407	100	93.5484	75	85.2941	88.9345	72
80.4878	92.5926	77.7778	96	98.3871	86.7647	85.2941	88.1863	80
86.5854	94.4444	79.6296	98	100	89.7059	79.4118	89.6824	75
91.4634	96.2963	98.1481	100	96.7742	97.0588	88.2353	95.4252	84
84.1463	83.3333	75.9259	100	96.7742	82.3529	82.3529	86.4122	89
90.2439	90.7407	83.3333	100	96.7742	94.1176	76.4706	90.2401	67
67.0732	81.4815	64.8148	100	98.3871	85.2941	67.6471	80.6711	84
75.6098	90.7407	88.8889	100	98.3871	97.0588	73.5294	89.1735	75
84.1463	92.5926	83.3333	100	98.3871	85.2941	85.2941	89.8639	94
87.8049	87.037	94.4444	92	91.9355	94.1176	73.5294	88.6956	66
84.1463	92.5926	92.5926	92	98.3871	79.4118	85.2941	89.2035	68
86.5854	79.6296	94.4444	94	100	92.6471	88.2353	90.7917	81
89.0244	98.1481	90.7407	96	96.7742	88.2353	88.2353	92.4512	94
91.4634	87.037	98.1481	100	98.3871	89.7059	88.2353	93.2824	79
87.8049	94.4444	96.2963	98	98.3871	88.2353	85.2941	92.6374	90
60.9756	70.3704	83.3333	92	93.5484	85.2941	79.4118	80.7048	93
85.3659	88.8889	62.963	98	93.5484	91.1765	79.4118	85.622	66
82.9268	77.7778	83.3333	100	98.3871	85.2941	82.3529	87.1532	66
87.8049	83.3333	85.1852	96	100	82.3529	88.2353	88.9874	83
85.3659	83.3333	77.7778	100	98.3871	85.2941	88.2353	88.3419	84
64.6341	77.7778	83.3333	88	80.6452	83.8235	88.2353	80.9213	80
92.6829	83.3333	87.037	94	96.7742	91.1765	88.2353	90.4628	80
87.8049	90.7407	92.5926	94	100	94.1176	85.2941	92.0786	89
100	94.4444	90.7407	96	98.3871	89.7059	79.4118	92.67	81
79.2683	92.5926	87.037	90	96.7742	91.1765	85.2941	88.8775	75
89.0244	90.7407	98.1481	98	96.7742	92.6471	85.2941	92.9469	87
70.7317	92.5926	70.3704	88	95.1613	94.1176	82.3529	84.7609	75
91.4634	90.7407	77.7778	98	93.5484	89.7059	82.3529	89.0842	81
57.3171	79.6296	61.1111	82	87.0968	80.8824	82.3529	75.77	79
69.5122	77.7778	77.7778	92	90.3226	86.7647	79.4118	81.9381	82
81.7073	88.8889	83.3333	98	85.4839	76.4706	79.4118	84.7565	84
78.0488	88.8889	88.8889	100	100	89.7059	79.4118	89.2777	78
